# Supplementary material for: Exploring Bioinformatics Solutions for Improved Leishmaniasis Diagnostic Tools: A Review
Source: Molecules. 2024 Nov 7;29(22):5259. doi: 10.3390/molecules29225259 (PMC11596704; doi:10.3390/molecules29225259)
Supplement: Supplementary file 1 [file molecules-29-05259-s001.zip]

Archive with 1 entries (1 files):
- molecules-3132986-supplementary.pdf
